# Supplementary material for: A subset of microRNAs defining the side population of a human malignant mesothelioma cell line
Source: Oncotarget. 2017 Apr 13;8(26):42847–56. doi: 10.18632/oncotarget.17086 (PMC5522110; doi:10.18632/oncotarget.17086)
Supplement: Supplementary file 2 [file oncotarget-08-42847-s002.xlsx]

## Sheet: Sheet1
Supplemenetray data 1: table 1. List of differentially regulated microRNAs with significant different expression detected in SP cells using microRNA microarray.
microRNA	Fold change (log2 ratio)	p-value (NSP)	p-value (SP)
hsa-mir-3198-1 // hsa-mir-3198-2	4.12936	0.0083382	2.1904e-10
hsa-mir-4497	2.66598	8.72176e-16	8.72176e-16
hsa-mir-138-1	2.42025	9.51164e-12	2.8957e-15
hsa-mir-4304	2.41266	0.00898472	1.71334e-08
hsa-mir-1281	1.88156	1.76358e-06	3.11622e-08
hsa-mir-489	1.85867	8.62771e-05	4.82676e-07
hsa-mir-4745	1.85034	1.13217e-11	1.63326e-14
hsa-mir-301a	1.78228	1.87331e-06	1.5356e-09
hsa-mir-3935	1.64213	2.36851e-06	9.5691e-09
hsa-mir-3185	1.61495	0.00018846	2.14295e-05
hsa-mir-4701	1.60722	8.05051e-14	9.37705e-13
hsa-mir-4674	1.5048	0.00161306	3.20939e-05
hsa-mir-296	1.47054	1.99711e-05	3.6234e-05
hsa-mir-4433	1.45155	8.72176e-16	8.72176e-16
hsa-mir-134	1.35546	0.00435343	3.0163e-07
hsa-mir-371	1.34548	0.00115247	1.1295e-05
hsa-mir-4707	1.30578	7.37639e-05	2.98325e-05
hsa-mir-195	1.28657	1.44671e-08	1.35201e-11
hsa-mir-4778	1.21836	6.89302e-08	1.70661e-10
hsa-mir-1972-1 // hsa-mir-1972-2	1.21561	5.58367e-12	1.35603e-14
hsa-mir-4430	1.20977	4.546e-06	2.42778e-06
hsa-mir-4690	1.20397	0.00567419	0.000458059
hsa-mir-642b	1.18578	0.00141661	1.05804e-05
hsa-mir-125b-2	1.1758	4.87147e-05	6.71228e-06
hsa-mir-4488	1.16267	8.72176e-16	8.72176e-16
hsa-mir-4651	1.1607	3.00419e-10	5.22857e-09
hsa-mir-3178	1.10535	1.87671e-15	1.87671e-15
hsa-mir-4298	1.09873	1.87671e-15	1.87671e-15
hsa-mir-4687	1.09385	1.87671e-15	1.87671e-15
hsa-mir-550a-3	1.09041	6.25857e-05	6.98726e-06
hsa-mir-4459	1.08192	8.72176e-16	8.72176e-16
hsa-mir-320c-1	1.08066	6.0762e-06	8.43188e-09
hsa-mir-4419a	1.06854	7.53959e-05	1.1137e-06
hsa-mir-4695	1.06736	0.00182395	0.000398773
hsa-mir-663	1.02344	7.40347e-11	9.82354e-10
hsa-mir-378g	-1.01504	1.72033e-08	0.0057162
hsa-mir-877	-1.08435	1.17979e-12	3.40835e-06
hsa-mir-520c	-1.0911	5.1234e-06	0.00591702
hsa-mir-4317	-1.09275	1.06812e-12	6.54039e-08
hsa-mir-200b	-1.1159	8.72176e-16	8.72176e-16
hsa-mir-98	-1.11815	1.88573e-14	4.18641e-09
hsa-mir-526a-1 // hsa-mir-526a-2	-1.12543	4.65291e-08	0.0120708
hsa-mir-3615	-1.13977	8.8891e-07	0.000321341
hsa-mir-183	-2.83534	8.72176e-16	4.23166e-13
hsa-mir-4646	-1.15616	9.07371e-09	2.92044e-07
hsa-mir-519b	-1.18656	1.69956e-05	0.00516608
hsa-mir-378	-1.2019	1.13954e-07	0.00067654
hsa-mir-100	-1.21781	8.72176e-16	8.72176e-16
hsa-mir-4467	-1.23915	3.64565e-10	5.90804e-05
hsa-mir-181a-1	-1.24337	3.84941e-14	8.81369e-07
hsa-mir-18b	-1.28165	1.50386e-12	1.95814e-08
hsa-mir-589	-1.29438	4.61917e-06	0.00505868
hsa-mir-93	-1.32383	3.97113e-14	1.98723e-06
hsa-mir-34a	-1.35506	1.35201e-11	3.17918e-07
hsa-mir-2110	-1.35714	7.89756e-08	0.00076404
hsa-mir-550a-1 // hsa-mir-550a-2 // hsa-mir-550a-3	-1.39766	6.92009e-10	0.00141526
hsa-mir-140	-1.39766	6.2995e-07	0.00184826
hsa-mir-625	-1.40136	1.19558e-12	3.96036e-08
hsa-mir-1303	-1.41471	3.48012e-14	4.39121e-06
hsa-mir-628	-1.54583	1.42299e-05	0.0181401
hsa-mir-324	-1.5558	2.8957e-15	1.29377e-07
hsa-mir-146b	-1.57281	8.21838e-09	3.00973e-05
hsa-mir-769	-1.60902	1.68475e-07	0.014811
hsa-mir-1184-1 // hsa-mir-1184-2 // hsa-mir-1184-3	-1.62521	1.10815e-07	0.00358995
hsa-mir-1260b	-1.63553	8.72176e-16	1.49158e-08
hsa-mir-374b	-1.64766	5.63803e-09	0.00560305
hsa-mir-4458	-1.67031	3.5229e-12	7.55168e-06
hsa-mir-1301	-1.67883	1.17036e-08	0.00338251
hsa-mir-4492	-1.76744	3.01743e-06	0.00464179
hsa-mir-29b-1 // hsa-mir-29b-2	-1.79268	9.26196e-10	1.90441e-05
hsa-mir-4306	-1.80716	1.8346e-07	0.0545973
hsa-mir-193a	-1.82005	1.03455e-11	0.00108179
hsa-mir-7-1	-1.8309	4.78771e-05	0.00223165
hsa-mir-22	-1.90369	9.65088e-06	0.0542331
hsa-mir-720	-1.9631	1.18685e-08	0.00285965
hsa-mir-1973	-2.04279	1.19558e-12	2.68257e-06
hsa-mir-518e	-2.10262	1.71583e-06	0.02999
hsa-let-7d	-2.12684	1.16403e-08	0.0329835
hsa-mir-148b	-2.23102	8.72176e-16	1.41816e-06
hsa-mir-484	-2.28817	6.96501e-12	0.000582039
hsa-mir-584	-2.28961	3.64186e-12	0.00746097
hsa-mir-425	-2.29002	9.42123e-07	0.0332853
hsa-mir-197	-2.43205	8.72176e-16	4.95918e-07
hsa-mir-629	-2.64644	6.62638e-10	0.0159781
hsa-mir-183	-2.83534	1.56178e-09	0.015478
hsa-mir-4485	-2.88433	8.72176e-16	1.42932e-07
hsa-mir-4443	-3.22094	8.72176e-16	2.83933e-06
hsa-mir-1246	-4.67282	8.72176e-16	0.000618761
