# Supplementary material for: A subset of microRNAs defining the side population of a human malignant mesothelioma cell line
Source: Oncotarget. 2017 Apr 13;8(26):42847–56. doi: 10.18632/oncotarget.17086 (PMC5522110; doi:10.18632/oncotarget.17086)
Supplement: Supplementary file 3 [file oncotarget-08-42847-s003.xlsx]

## Sheet: Sheet1
Supplementary data 2: table 2. Cluster representatives of over-represented GO biological process annotations associated with different expression microRNAs
Term ID	Description	Frequency	Log10 EASE score	Dispensability	Uniqueness
GO:0010629	negative regulation of gene expression	0.02446	-8.094	0.69	0
GO:0009057	macromolecule catabolic process	0.02264	-6.4725	0.85	0.23
GO:0051603	proteolysis involved in cellular protein catabolic process	0.0118	-6.3716	0.76	0.59
GO:0009968	negative regulation of signal transduction	0.0209	-4.5315	0.67	0.59
GO:0035295	tube development	0.0162	-4.2056	0.75	0
GO:0010648	negative regulation of cell communication	0.02203	-4.1498	0.68	0.66
GO:0031331	positive regulation of cellular catabolic process	0.00268	-4.133	0.69	0.61
GO:0006508	proteolysis	0.04713	-4.1032	0.84	0.25
GO:0009896	positive regulation of catabolic process	0.00386	-4.0674	0.75	0.5
GO:0010604	positive regulation of macromolecule metabolic process	0.04917	-3.8264	0.68	0.64
GO:0030334	regulation of cell migration	0.01088	-3.7884	0.72	0.09
GO:0051094	positive regulation of developmental process	0.01985	-3.7283	0.69	0.44
GO:0010608	posttranscriptional regulation of gene expression	0.0084	-3.5087	0.78	0.44
GO:0001942	hair follicle development	0.00209	-3.473	0.75	0.38
GO:0001944	vasculature development	0.01399	-3.3891	0.74	0.46
GO:0042303	molting cycle	0.00235	-3.3767	0.85	0.32
GO:0035239	tube morphogenesis	0.00904	-3.3766	0.74	0.44
GO:0010647	positive regulation of cell communication	0.025	-3.3249	0.69	0.68
GO:0006793	phosphorus metabolic process	0.17457	-3.1289	0.86	0.1
GO:0006796	phosphate-containing compound metabolic process	0.17353	-3.1289	0.82	0.6
GO:0007169	transmembrane receptor protein tyrosine kinase signaling pathway	0.01599	-3.0489	0.76	0.56
GO:0043408	regulation of MAPK cascade	0.01237	-3.0292	0.56	0.65
GO:0051252	regulation of RNA metabolic process	0.10497	-2.9904	0.62	0.59
GO:0007167	enzyme linked receptor protein signaling pathway	0.02356	-2.9719	0.75	0.21
GO:0007389	pattern specification process	0.01143	-2.8897	0.76	0.45
GO:0042981	regulation of apoptotic process	0.03144	-2.8835	0.73	0.24
GO:0006468	protein phosphorylation	0.05136	-2.8511	0.74	0.61
GO:0001822	kidney development	0.00661	-2.8473	0.75	0.43
GO:0045165	cell fate commitment	0.0062	-2.8354	0.74	0.39
GO:0006928	movement of cell or subcellular component	0.0383	-2.7071	0.89	0.11
GO:0051051	negative regulation of transport	0.00706	-2.6378	0.79	0.63
GO:0051130	positive regulation of cellular component organization	0.01698	-2.6193	0.71	0.22
GO:0048598	embryonic morphogenesis	0.01501	-2.6011	0.72	0.59
GO:0001655	urogenital system development	0.00815	-2.5823	0.76	0.43
GO:0034504	protein localization to nucleus	0.00653	-2.5311	0.92	0.28
GO:0060021	palate development	0.00311	-2.5264	0.82	0.39
GO:0042475	odontogenesis of dentin-containing tooth	0.00342	-2.5223	0.75	0.51
GO:0042476	odontogenesis	0.00418	-2.5065	0.75	0.66
GO:0016265	death	0.04501	-2.4392	0.97	0.03
GO:0009894	regulation of catabolic process	0.02662	-2.4369	0.76	0.63
GO:0060348	bone development	0.00513	-2.4053	0.76	0.47
GO:0030182	neuron differentiation	0.02824	-2.4009	0.65	0.54
GO:0009725	response to hormone	0.02314	-2.3782	0.93	0.11
GO:0001503	ossification	0.00817	-2.369	0.83	0.36
GO:0009628	response to abiotic stimulus	0.02264	-2.3576	0.97	0
GO:0006999	nuclear pore organization	0.00011	-2.3491	0.92	0.28
GO:0060537	muscle tissue development	0.00965	-2.327	0.79	0.56
GO:0035556	intracellular signal transduction	0.06704	-2.3238	0.72	0.48
GO:0007517	muscle organ development	0.0098	-2.2779	0.74	0.5
GO:0040008	regulation of growth	0.01265	-2.2741	0.92	0.09
GO:0008283	cell proliferation	0.04075	-2.2408	0.97	0.03
GO:0009719	response to endogenous stimulus	0.03718	-2.2341	0.97	0.11
GO:0043488	regulation of mRNA stability	0.00087	-2.2056	0.8	0.35
GO:0043393	regulation of protein binding	0.00239	-2.1797	0.9	0.07
GO:0042127	regulation of cell proliferation	0.03148	-2.1583	0.79	0.25
GO:0080135	regulation of cellular response to stress	0.00758	-2.1336	0.8	0.31
GO:0003002	regionalization	0.00918	-2.1241	0.76	0.44
GO:0031293	membrane protein intracellular domain proteolysis	0.00023	-2.0745	0.89	0.26
GO:0007423	sensory organ development	0.01365	-2.0581	0.74	0.54
GO:0048660	regulation of smooth muscle cell proliferation	0.00201	-2.0244	0.83	0.63
GO:0032535	regulation of cellular component size	0.00571	-2.0156	0.83	0.4
GO:0043487	regulation of RNA stability	0.00093	-2.0088	0.8	0.68
GO:0018209	peptidyl-serine modification	0.00418	-1.9747	0.82	0.34
GO:0016569	covalent chromatin modification	0.01257	-1.9575	0.87	0.43
GO:0030030	cell projection organization	0.02744	-1.9369	0.84	0.48
GO:0032768	regulation of monooxygenase activity	0.00082	-1.9193	0.83	0.4
GO:0030036	actin cytoskeleton organization	0.01465	-1.8842	0.84	0.63
GO:0016567	protein ubiquitination	0.01323	-1.8775	0.79	0.43
GO:0014706	striated muscle tissue development	0.00931	-1.8775	0.78	0.65
GO:0001501	skeletal system development	0.01209	-1.8701	0.75	0.48
GO:0032409	regulation of transporter activity	0.00312	-1.8633	0.83	0.58
GO:0007010	cytoskeleton organization	0.02674	-1.8589	0.87	0.62
GO:0007224	smoothened signaling pathway	0.00316	-1.8398	0.8	0.46
GO:0006607	NLS-bearing protein import into nucleus	0.0003	-1.7945	0.91	0.65
GO:0048736	appendage development	0.005	-1.7867	0.78	0.41
GO:0060173	limb development	0.005	-1.7867	0.76	0.41
GO:0048729	tissue morphogenesis	0.01464	-1.7841	0.75	0.69
GO:0031647	regulation of protein stability	0.00216	-1.7835	0.92	0.43
GO:0046777	protein autophosphorylation	0.00414	-1.7764	0.79	0.38
GO:0030029	actin filament-based process	0.0161	-1.7711	0.9	0.12
GO:0043583	ear development	0.00579	-1.7422	0.76	0.47
GO:0001708	cell fate specification	0.00197	-1.7378	0.77	0.41
GO:0016055	Wnt signaling pathway	0.00887	-1.7314	0.77	0.52
GO:0051098	regulation of binding	0.00553	-1.7144	0.89	0.46
GO:0031644	regulation of neurological system process	0.00105	-1.7144	0.8	0.29
GO:0010033	response to organic substance	0.06118	-1.7099	0.93	0.68
GO:0000904	cell morphogenesis involved in differentiation	0.01833	-1.7049	0.65	0.65
GO:0051674	localization of cell	0.0257	-1.695	0.93	0.33
GO:0021795	cerebral cortex cell migration	0.00168	-1.6762	0.66	0.67
GO:0032410	negative regulation of transporter activity	0.0006	-1.6762	0.81	0.5
GO:0045637	regulation of myeloid cell differentiation	0.00344	-1.6568	0.63	0.62
GO:0045884	regulation of survival gene product expression	0.0038	-1.6543	0.99	0
GO:0046849	bone remodeling	0.00199	-1.6543	0.84	0.31
GO:0012502	induction of programmed cell death	7e-05	-1.6302	0.8	0.51
GO:0030155	regulation of cell adhesion	0.00746	-1.6132	0.83	0.19
GO:0015758	glucose transport	0.00252	-1.6088	0.91	0.26
GO:0045792	negative regulation of cell size	0.00033	-1.6003	0.86	0.7
GO:0006020	inositol metabolic process	0.00023	-1.5691	0.88	0.08
GO:0030111	regulation of Wnt signaling pathway	0.00482	-1.5606	0.76	0.48
GO:0043467	regulation of generation of precursor metabolites and energy	0.00149	-1.5413	0.79	0.28
GO:0002009	morphogenesis of an epithelium	0.01119	-1.5335	0.75	0.7
GO:0051235	maintenance of location	0.00656	-1.5333	0.86	0.47
GO:0048167	regulation of synaptic plasticity	0.00337	-1.5333	0.76	0.45
GO:0046907	intracellular transport	0.03541	-1.5308	0.92	0.62
GO:0014037	Schwann cell differentiation	0.00133	-1.53	0.73	0.64
GO:0032094	response to food	0.0008	-1.53	0.95	0.41
GO:0070647	protein modification by small protein conjugation or removal	0.01542	-1.5275	0.79	0.49
GO:0016458	gene silencing	0.00191	-1.4951	0.73	0.64
GO:0051338	regulation of transferase activity	0.01829	-1.495	0.77	0.57
GO:0006730	one-carbon metabolic process	0.00111	-1.4896	0.88	0.23
GO:0046579	positive regulation of Ras protein signal transduction	0.00098	-1.4718	0.74	0.41
GO:0044057	regulation of system process	0.01035	-1.4645	0.76	0.53
GO:0043087	regulation of GTPase activity	0.01804	-1.4535	0.77	0.7
GO:0006470	protein dephosphorylation	0.00717	-1.4502	0.8	0.45
GO:0051174	regulation of phosphorus metabolic process	0.04788	-1.4447	0.69	0.42
GO:0008104	protein localization	0.04788	-1.4262	0.91	0.67
GO:0033554	cellular response to stress	0.03483	-1.4132	0.87	0.56
GO:0032507	maintenance of protein location in cell	0.00247	-1.3815	0.82	0.61
GO:0045862	positive regulation of proteolysis	0.00158	-1.3517	0.67	0.43
GO:0051969	regulation of transmission of nerve impulse	0.00025	-1.3486	0.72	0.6
GO:0001649	osteoblast differentiation	0.0043	-1.332	0.74	0.44
GO:0045785	positive regulation of cell adhesion	0.00418	-1.3269	0.78	0.67
GO:0006486	protein glycosylation	0.00672	-1.3181	0.75	0.57
