# Supplementary material for: A subset of microRNAs defining the side population of a human malignant mesothelioma cell line
Source: Oncotarget. 2017 Apr 13;8(26):42847–56. doi: 10.18632/oncotarget.17086 (PMC5522110; doi:10.18632/oncotarget.17086)
Supplement: Supplementary file 4 [file oncotarget-08-42847-s004.xlsx]

## Sheet: Sheet1
Supplemenetray data 3: table 3. Over-represented KEGG pathways with differential expression miRNAs using DAVID tool and related miRNAs
Pathway category	EASE Score
hsa04012:ErbB signaling pathway	1.99022e-06
hsa04520:Adherens junction	1.74559e-05
hsa05200:Pathways in cancer	2.26865e-05
hsa05221:Acute myeloid leukemia	2.45618e-05
hsa04666:Fc gamma R-mediated phagocytosis	0.000103105
hsa04810:Regulation of actin cytoskeleton	0.000105943
hsa05220:Chronic myeloid leukemia	0.000164625
hsa04010:MAPK signaling pathway	0.000168118
hsa04722:Neurotrophin signaling pathway	0.000193069
hsa04310:Wnt signaling pathway	0.000224177
hsa04910:Insulin signaling pathway	0.000259005
hsa04510:Focal adhesion	0.000361004
hsa04062:Chemokine signaling pathway	0.000536969
hsa05210:Colorectal cancer	0.000639974
hsa04960:Aldosterone-regulated sodium reabsorption	0.00093188
hsa05214:Glioma	0.000935195
hsa05213:Endometrial cancer	0.00184834
hsa05223:Non-small cell lung cancer	0.00254235
hsa05211:Renal cell carcinoma	0.00256889
hsa05215:Prostate cancer	0.00334608
hsa04916:Melanogenesis	0.00382966
hsa04660:T cell receptor signaling pathway	0.00386425
hsa04662:B cell receptor signaling pathway	0.0047953
hsa04730:Long-term depression	0.00644289
hsa00562:Inositol phosphate metabolism	0.00798384
hsa04144:Endocytosis	0.00820437
hsa05212:Pancreatic cancer	0.00908149
hsa04530:Tight junction	0.0155721
hsa04664:Fc epsilon RI signaling pathway	0.0168149
hsa04150:mTOR signaling pathway	0.0178257
hsa05218:Melanoma	0.0205812
hsa04270:Vascular smooth muscle contraction	0.0265607
hsa04370:VEGF signaling pathway	0.0297917
hsa00601:Glycosphingolipid biosynthesis	0.0408873
hsa04360:Axon guidance	0.0421146
hsa04540:Gap junction	0.0425224
